# Supplementary material for: Controllable Synthesis, Formation Mechanism, and Photocatalytic Activity of Tellurium with Various Nanostructures
Source: Micromachines (Basel). 2023 Dec 19;15(1):1. doi: 10.3390/mi15010001 (PMC10818636; doi:10.3390/mi15010001)
Supplement: Supplementary file 1 [file micromachines-15-00001-s001.zip]

Archive with 1 entries (1 files):
- micromachines-2762252-supplementary.pdf
